# Supplementary material for: Arrangement of Azidomethyl Group in Lupinine Azide: Structural and Spectroscopic Properties
Source: Molecules. 2025 Jan 27;30(3):582. doi: 10.3390/molecules30030582 (PMC11820821; doi:10.3390/molecules30030582)
Supplement: Supplementary file 1 [file molecules-30-00582-s001.zip]

Archive with 1 entries (1 files):
- molecules-3392785-supplementary.pdf
